# Supplementary material for: Treatment of dogs with fluralaner reduced pyrethroid-resistant Triatoma infestans abundance, Trypanosoma cruzi infection and human-triatomine contact in the Argentine Chaco
Source: Parasit Vectors. 2022 Jul 13;15:257. doi: 10.1186/s13071-022-05343-2 (PMC9277862; doi:10.1186/s13071-022-05343-2)
Supplement: Supplementary file 1 — Additional file 1: Dataset S1. Individual- and site-level infestation and triatomine abundance, infection and host-feeding patterns, Castelli, Chaco, 2018–2020. [file 13071_2022_5343_MOESM1_ESM.xls]

## Sheet: infestation_data
id_site	mpt	treatgroup	ecotope	ecotclose	abundance	infest	housenotif	housecollect	dvi_prepost
1	0	1	gallinero	0	1	1	0	0	0
1	1	1	gallinero	0	0	0
1	6	1	gallinero	0	0	0	0	0	0
1	10	1	gallinero	0	0	0	0	0	0
1	22	1	gallinero	0
2	0	1	gallinero	0	12	1	0	0	0
2	1	1	gallinero	0	7	1	0	0
2	6	1	gallinero	0	4	1	0	0	0
2	10	1	gallinero	0	9	1	0	0	0
2	22	1	gallinero	0	2	1			0
4	0	1	deposito	0	19	1	0	0	0
4	1	1	deposito	0	0	0	0	0
4	6	1	deposito	0	0	0	0	0	0
4	10	1	deposito	0	0	0	0	0	0
4	22	1	deposito	0	0	0			0
10	0	1	gallinero	0	2	1	1	0	0
10	1	1	gallinero	0	1	1	1	1
10	6	1	gallinero	0	1	1	0	0	1
10	10	1	gallinero	0	2	1	0	0
10	22	1	gallinero	0	0	0			0
11	0	1	deposito	1	3	1	1	0	0
11	1	1	deposito	1	1	1	1	1
11	6	1	deposito	1	7	1	0	0
11	10	1	deposito	1	0	0	0	0	0
11	22	1	deposito	1	0	0			0
16	0	1	domicilio	1	6	1	1	0	3.2
16	1	1	domicilio	1	2	1	1	1
16	6	1	domicilio	1	0	0	0	0	0
16	10	1	domicilio	1	0	0	0	0	0
16	22	1	domicilio	1	0	0			0
21	0	1	domicilio	1	1	1	0	0	0
21	1	1	domicilio	1	0	0	0	0
21	6	1	domicilio	1	0	0	0	0	0
21	10	1	domicilio	1	0	0	0	0	0
21	22	1	domicilio	1
26	0	1	domicilio	1	10	1	1	0	1.48148
26	1	1	domicilio	1	7	1	1	1
26	6	1	domicilio	1	0	0	1	1	0
26	10	1	domicilio	1	0	0	1	0	0
26	22	1	domicilio	1
33	0	1	other	0	1	1	0	0
33	1	1	other	0	0	0	0	0
33	6	1	other	0	0	0	0	0	0
33	10	1	other	0	0	0	0	0	0
33	22	1	other	0
38	0	1	gallinero	0	11	1	0	0	0
38	1	1	gallinero	0	0	0	0	0
38	6	1	gallinero	0	0	0	0	0	0
38	10	1	gallinero	0	0	0	0	0	0
38	22	1	gallinero	0
45	0	1	cocina	1	3	1	0	0	0
45	1	1	cocina	1	0	0		0
45	6	1	cocina	1	0	0	0	0	0
45	10	1	cocina	1	0	0	0	0	0
45	22	1	cocina	1	0	0			0
46	0	1	gallinero	0	11	1	0	0	0
46	1	1	gallinero	0	1	1		0
46	6	1	gallinero	0	0	0	0	0	0
46	10	1	gallinero	0	0	0	0	0	0
46	22	1	gallinero	0	0	0			0
51	0	1	other	0	2	1	0	0	0
51	1	1	other	0	0	0		0
51	6	1	other	0	0	0	0	0	0
51	10	1	other	0	0	0	0	0	0
51	22	1	other	0	0	0			0
56	0	1	gallinero	0	2	1	0	0	0
56	1	1	gallinero	0	0	0		0
56	6	1	gallinero	0	0	0	0	0	0
56	10	1	gallinero	0	0	0	1	0	0
56	22	1	gallinero	0	0	0			0
63	0	1	deposito	1	3	1	1	0	0.75
63	1	1	deposito	1	2	1	1	0
63	6	1	deposito	1	0	0	0	0	0
63	10	1	deposito	1	0	0	0	0	0
63	22	1	deposito	1	0	0			0
70	0	1	other	0	1	1	0	0
70	1	1	other	0	0	0	1	0
70	6	1	other	0	0	0	0	0	0
70	10	1	other	0	3	1	1	1	0
70	22	1	other	0	4	1
77	0	0	deposito	1	0	0			0
77	1	0	deposito	1	4	1	1	0
77	6	0	deposito	1	1	1			0
77	10	0	deposito	1	1	1
77	22	0	deposito	1					0
81	0	0	deposito	1	58	1	1	0	0
81	1	0	deposito	1	70	1	1	0
81	6	0	deposito	1	12	1	1	0	0
81	10	0	deposito	1	18	1	0	0	0
81	22	0	deposito	1	18	1			0
88	0	0	gallinero	0	2	1	1	0	0.66668
88	1	0	gallinero	0	7	1		0
88	6	0	gallinero	0	0	0	0	1	0
88	10	0	gallinero	0	0	0	1	1	0
88	22	0	gallinero	0	0	0			0
95	0	0	deposito	1	3	1	1	0	0.2
95	1	0	deposito	1	1	1		0
95	6	0	deposito	1	0	0	0	1	0
95	10	0	deposito	1	0	0	1	1	0
95	22	0	deposito	1	0	0			0
103	0	0	cocina	1	41	1	1	0	0
103	1	0	cocina	1	9	1		0
103	6	0	cocina	1	0	0	0	0	0
103	10	0	cocina	1	0	0	0	0	0
103	22	0	cocina	1	0	0			0
108	0	0	domicilio	1	9	1	1	0	4.5
108	1	0	domicilio	1	6	1	1	0
108	6	0	domicilio	1	0	0	0	1	0
108	10	0	domicilio	1	1	1	1	1	0.333333
108	22	0	domicilio	1	0	0			0
110	0	0	cocina	1	15	1	1	0	0.789474
110	1	0	cocina	1	3	1	1	0
110	6	0	cocina	1	0	0	0	1	0
110	10	0	cocina	1	0	0	1	1	0
110	22	0	cocina	1	0	0			0
115	0	0	domicilio	1	4	1	0	0	1.75
115	1	0	domicilio	1	7	1	1	0
115	6	0	domicilio	1	2	1	0	0
115	10	0	domicilio	1	2	1	1	0	1
115	22	0	domicilio	1	0	0			0
123	0	0	domicilio	1	10	1	1	0	8.21053
123	1	0	domicilio	1	13	1	1	1
123	6	0	domicilio	1	1	1	1	0	0.25
123	10	0	domicilio	1	0	0	1	0	0
123	22	0	domicilio	1	0	0			0
125	0	0	deposito	1	20	1	1	0	2.78572
125	1	0	deposito	1	26	1	1	1
125	6	0	deposito	1	23	1	1	0	0
125	10	0	deposito	1	25	1	1	0	0
125	22	0	deposito	1	0	0			0
132	0	0	domicilio	1	6	1	1	0	5.14286
132	1	0	domicilio	1	9	1	1	0
132	6	0	domicilio	1	2	1	1	0
132	10	0	domicilio	1	1	1	0	1
132	22	0	domicilio	1	0	0			0
148	0	0	gallinero	0	8	1	1	0	0
148	1	0	gallinero	0	1	1	1	0
148	6	0	gallinero	0	9	1	0	0
148	10	0	gallinero	0	0	0	0	0	0
148	22	0	gallinero	0	3	1			0

## Sheet: bloodmeal_infection_data
id_site	id_insect	treatgroup	prepost	mpt4	ecotope	ecotclose	stage	tested	react	mixed	human	dog	cat	chicken	inf_pcr	inf_mo	inf_comp
148	362	0	0	0	gallinero	0	III	0							0		0
148	185	0	0	0	gallinero	0	Fe	0							0		0
70	107	1	1	10	other	0	V	1	0		0	0	0	0	0		0
148	186	0	0	0	gallinero	0	Fe	0							0		0
88	392	0	0	0	gallinero	0	V	1	0		0	0	0	0	0		0
2	6	1	0	0	gallinero	0	V	1	0		0	0	0	0	0		0
88	206	0	0	0	gallinero	0	Ma	1	0		0	0	0	0	0		0
148	458	0	1	22	gallinero	0	V	1	1	0	0	0	0	1	0		0
2	407	1	1	10	gallinero	0	V	1	0		0	0	0	0	0		0
148	487	0	1	22	gallinero	0	V	1	1	0	0	0	0	1	0		0
148	235	0	0	0	gallinero	0	V	0							0		0
148	231	0	0	0	gallinero	0	V	1	1	1	0	0	1	1	0		0
2	2	1	0	0	gallinero	0	III	1	1	0	0	0	0	1	0		0
88	373	0	0	0	gallinero	0	Ma	0							0		0
88	201	0	0	0	gallinero	0	V	1	0		0	0	0	0	0		0
88	200	0	0	0	gallinero	0	V	1	0		0	0	0	0	0		0
148	455	0	1	22	gallinero	0	Ma	1	1	0	0	0	0	1	0		0
1003	453	1	1	22	gallinero	0	III	1	1	0	0	0	0	1	0		0
2	5	1	0	0	gallinero	0	V	1	0		0	0	0	0	0		0
148	188	0	0	0	gallinero	0	V	0							0		0
46	356	1	0	0	gallinero	0	Fe	0							0		0
88	205	0	0	0	gallinero	0	Ma	1	0		0	0	0	0	0		0
2	83	1	1	6	gallinero	0	Ma	1	1	0	0	0	0	1	0		0
56	53	1	0	0	gallinero	0	Ma	1	0		0	0	0	0	0		0
148	189	0	0	0	gallinero	0	IV	0							0		0
2	448	1	1	22	gallinero	0	Fe	1	1	0	0	0	0	1	0		0
88	344	0	0	0	gallinero	0	Fe	0							0		0
88	375	0	0	0	gallinero	0	Fe	0							0		0
38	34	1	0	0	gallinero	0	IV	1	1	0	0	0	0	1	0		0
51	80	1	0	0	other	0	Ma	0							0		0
46	47	1	0	0	gallinero	0	IV	1	1	0	0	0	0	1	0		0
88	202	0	0	0	gallinero	0	V	1	0		0	0	0	0	0		0
51	79	1	0	0	other	0	Ma	0							0		0
2	84	1	1	6	gallinero	0	Ma	1	1	0	0	0	0	1	0		0
51	51	1	0	0	other	0	V	1	1	0	0	0	0	1	0		0
2	93	1	1	10	gallinero	0	IV	1	1	0	0	0	0	1	0		0
2	9	1	0	0	gallinero	0	V	1	0		0	0	0	0	0		0
88	376	0	0	0	gallinero	0	Fe	0							0		0
148	486	0	1	22	gallinero	0	V	1	1	0	0	0	0	1	0		0
38	42	1	0	0	gallinero	0	V	1	1	0	0	0	0	1	0		0
2	408	1	1	10	gallinero	0	IV	1	1	0	0	0	0	1	0		0
148	187	0	0	0	gallinero	0	V	0							0		0
1003	451	1	1	22	gallinero	0	IV	1	1	0	0	0	0	1	0		0
2	449	1	1	22	gallinero	0	Fe	1	1	0	0	0	0	1	0		0
38	397	1	0	0	gallinero	0	V	1	0		0	0	0	0	0		0
38	38	1	0	0	gallinero	0	V	1	1	0	0	0	0	1	0		0
148	331	0	1	10	gallinero	0	III	1	1	0	0	0	0	1	0		0
38	36	1	0	0	gallinero	0	V	1	1	0	0	0	0	1	0		0
38	40	1	0	0	gallinero	0	V	1	1	0	0	0	0	1	0		0
2	97	1	1	10	gallinero	0	V	1	1	0	0	0	0	1	0		0
46	398	1	0	0	gallinero	0	V	0							0		0
46	44	1	0	0	gallinero	0	IV	1	1	0	0	0	0	1	0		0
2	4	1	0	0	gallinero	0	V	1	0		0	0	0	0	0		0
148	334	0	1	10	gallinero	0	Fe	1	1	0	0	0	0	1	0		0
46	358	1	0	0	gallinero	0	V	0							0		0
46	48	1	0	0	gallinero	0	IV	1	1	0	0	0	0	1	0		0
148	454	0	1	22	gallinero	0	Ma	1	1	0	0	0	0	1	0		0
38	33	1	0	0	gallinero	0	Ma	1	1	0	0	0	0	1	0		0
88	346	0	0	0	gallinero	0	Fe	0							0		0
56	52	1	0	0	gallinero	0	Ma	1	0		0	0	0	0	0		0
88	133	0	0	0	gallinero	0	Fe	1	0		0	0	0	0	0		0
88	203	0	0	0	gallinero	0	V	1	0		0	0	0	0	0		0
70	77	1	0	0	other	0	V	1	1	0	0	0	0	1
70	105	1	1	10	other	0	Ma	1	1	0	0	0	0	1	0		0
46	46	1	0	0	gallinero	0	IV	1	1	0	0	0	0	1	0		0
46	399	1	0	0	gallinero	0	Fe	1	1	0	0	0	0	1	0		0
46	45	1	0	0	gallinero	0	IV	1	1	0	0	0	0	1	0		0
148	232	0	0	0	gallinero	0	V	1	1	1	0	0	1	1	0		0
2	98	1	1	10	gallinero	0	V	1	1	0	0	0	0	1	0		0
148	363	0	0	0	gallinero	0	III	0							0		0
38	39	1	0	0	gallinero	0	V	1	1	0	0	0	0	1	0		0
70	108	1	1	10	other	0	Ma	1	0		0	0	0	0	0		0
148	332	0	1	10	gallinero	0	IV	1	1	0	0	0	0	1	0		0
148	184	0	0	0	gallinero	0	Ma	0							0		0
2	99	1	1	10	gallinero	0	V	1	1	0	0	0	0	1	0		0
1	12	1	0	0	gallinero	0	IV	1	1	0	0	0	0	1	0		0
88	345	0	0	0	gallinero	0	Ma	0							0		0
2	10	1	0	0	gallinero	0	V	1	1	0	0	0	0	1	0		0
88	204	0	0	0	gallinero	0	Ma	1	0		0	0	0	0	1		1
148	233	0	0	0	gallinero	0	V	0							0		0
148	459	0	1	22	gallinero	0	V	1	0		0	0	0	0	0		0
2	7	1	0	0	gallinero	0	V	1	0		0	0	0	0	0		0
88	371	0	0	0	gallinero	0	Ma	0							0		0
2	8	1	0	0	gallinero	0	V	1	0		0	0	0	0	0		0
148	456	0	1	22	gallinero	0	V	1	1	0	0	0	0	1	0		0
2	409	1	1	10	gallinero	0	IV	1	1	0	0	0	0	1	0		0
148	190	0	0	0	gallinero	0	III	0							0		0
88	374	0	0	0	gallinero	0	Fe	0							0		0
70	106	1	1	10	other	0	V	1	0		0	0	0	0	0		0
148	330	0	1	10	gallinero	0	IV	1	1	0	0	0	0	1	0		0
2	1	1	0	0	gallinero	0	III	1	0		0	0	0	0	0		0
2	82	1	1	6	gallinero	0	Fe	1	1	0	0	0	0	1	0		0
88	403	0	0	0	gallinero	0	Fe	0							0		0
2	11	1	0	0	gallinero	0	V	1	1	0	0	0	0	1	0		0
10	24	1	0	0	gallinero	0	III	1	1	0	0	0	0	1	0		0
148	234	0	0	0	gallinero	0	V	0							0		0
148	191	0	0	0	gallinero	0	V	0							0		0
38	37	1	0	0	gallinero	0	V	1	1	0	0	0	0	1	0		0
2	96	1	1	10	gallinero	0	V	1	1	0	0	0	0	1	0		0
88	372	0	0	0	gallinero	0	Fe	0							1		1
38	35	1	0	0	gallinero	0	V	1	1	0	0	0	0	1	0		0
2	3	1	0	0	gallinero	0	V	1	0		0	0	0	0	0		0
10	357	1	0	0	gallinero	0	V	0							0		0
2	95	1	1	10	gallinero	0	IV	1	1	0	0	0	0	1	0		0
148	457	0	1	22	gallinero	0	V	1	1	0	0	0	0	1	0		0
46	43	1	0	0	gallinero	0	IV	1	1	0	0	0	0	1	0		0
148	333	0	1	10	gallinero	0	IV	1	1	0	0	0	0	1	0		0
148	335	0	1	10	gallinero	0	Fe	1	1	0	0	0	0	1	0		0
88	134	0	0	0	gallinero	0	Ma	1	0		0	0	0	0	0		0
88	370	0	0	0	gallinero	0	V	0							0		0
10	412	1	1	6	gallinero	0	Fe	1	1	0	0	0	0	1	1		1
2	94	1	1	10	gallinero	0	IV	1	1	0	0	0	0	1	0		0
1003	450	1	1	22	gallinero	0	V	1	0		0	0	0	0	0		0
38	349	1	0	0	gallinero	0	Fe	0							0		0
1003	452	1	1	22	gallinero	0	IV	1	1	0	0	0	0	1	0		0
38	41	1	0	0	gallinero	0	V	1	1	0	0	0	0	1	0		0
125	266	0	1	6	deposito	1	Ma	1	1	1	0	0	1	1	0		0
81	285	0	1	10	deposito	1	V	1	1	0	0	0	0	1	0		0
123	170	0	0	0	domi	1	V	1	1	0	1	0	0	0	1		1
81	340	0	0	0	deposito	1	V	0							0		0
132	180	0	0	0	domi	1	V	1	1	0	0	0	0	1	0		0
95	132	0	0	0	deposito	1	V	0							0		0
16	60	1	0	0	domi	1	Fe	1	1	0	0	0	0	1	0		0
81	466	0	1	22	deposito	1	Fe	1	1	0	0	0	0	1	0		0
16	31	1	0	0	domi	1	IV	0							1		1
123	283	0	1	6	domi	1	Fe	1	0		0	0	0	0
125	319	0	1	10	deposito	1	Fe	1	1	1	0	0	1	1	0		0
103	141	0	0	0	cocina	1	IV	1	0		0	0	0	0	0		0
108	306	0	1	10	domi	1	IV	1	1	0	1	0	0	0	0		0
103	146	0	0	0	cocina	1	V	1	1	0	0	1	0	0	0		0
103	145	0	0	0	cocina	1	V	1	0		0	0	0	0	0		0
125	263	0	1	6	deposito	1	Ma	1	1	0	0	0	1	0	0		0
26	89	1	0	0	domi	1	Fe	1	1	0	1	0	0	0	0		0
125	254	0	1	6	deposito	1	Fe	1	1	0	0	0	0	1	0		0
103	152	0	0	0	cocina	1	Ma	1	0		0	0	0	0	0		0
125	264	0	1	6	deposito	1	Ma	1	1	0	0	0	1	0	0		0
26	484	1	1	22	domi	1	IV	1	1	0	1	0	0	0	0		0
125	314	0	1	10	deposito	1	Fe	1	1	1	0	0	1	1	0		0
132	229	0	0	0	domi	1	Fe	0							1		1
125	252	0	1	6	deposito	1	V	1	1	0	0	0	0	1	0		0
125	268	0	1	6	deposito	1	Ma	1	1	1	0	0	1	1	0		0
123	359	0	0	0	domi	1	V	0							0		0
123	216	0	0	0	domi	1	Ma	1	0		0	0	0	0	1		1
123	215	0	0	0	domi	1	Fe	1	1	0	1	0	0	0	1		1
132	355	0	0	0	domi	1	Fe	0							1		1
103	137	0	0	0	cocina	1	Fe	1	0		0	0	0	0	0		0
123	284	0	1	6	domi	1	Fe	1	0		0	0	0	0
26	485	1	1	22	domi	1	III	1	0		0	0	0	0	0		0
125	261	0	1	6	deposito	1	Fe	1	1	1	0	0	1	1	0		0
123	410	0	1	6	domi	1	IV	1	0		0	0	0	0	0		0
26	430	1	0	0	domi	1	V	1	1	0	1	0	0	0	1		1
81	124	0	0	0	deposito	1	IV	1	1	0	0	0	0	1	0		0
81	377	0	0	0	deposito	1	Fe	0							0		0
81	245	0	1	6	deposito	1	V	1	1	0	0	0	0	1	0		0
123	282	0	1	6	domi	1	Fe	1	1	0	1	0	0	0
125	310	0	1	10	deposito	1	V	1	1	1	0	0	1	1	0		0
63	56	1	0	0	deposito	1	Fe	0							0		0
26	428	1	0	0	domi	1	V	1	1	0	1	0	0	0	0		0
81	239	0	1	6	deposito	1	IV	1	1	1	0	0	1	1	0		0
81	378	0	0	0	deposito	1	Fe	0							0		0
125	258	0	1	6	deposito	1	Fe	1	0		0	0	0	0	0		0
125	325	0	1	10	deposito	1	Fe	1	1	1	0	0	1	1	0		0
123	273	0	1	6	domi	1	V	1	1	0	1	0	0	0	0		0
115	166	0	0	0	domi	1	V	0							0		0
81	463	0	1	22	deposito	1	Ma	1	1	0	0	0	0	1	0		0
110	157	0	0	0	cocina	1	IV	1	1	0	0	1	0	0	0		0
103	153	0	0	0	cocina	1	Ma	1	0		0	0	0	0	0		0
110	444	0	0	0	cocina	1	Fe	1	1	0	0	0	0	1	0		0
110	213	0	0	0	cocina	1	Ma	0							0		0
123	279	0	1	6	domi	1	Ma	1	0		0	0	0	0
81	115	0	0	0	deposito	1	IV	1	1	0	0	0	0	1	0		0
21	32	1	0	0	domi	1	V	1	0		0	0	0	0	0		0
81	292	0	1	10	deposito	1	Fe	1	1	0	0	0	0	1	0		0
81	240	0	1	6	deposito	1	V	1	1	0	0	0	1	0	0		0
1001	415	1	1	6	deposito	1	Fe	1	0		0	0	0	0	0		0
123	171	0	0	0	domi	1	Ma	0							0		0
125	390	0	0	0	deposito	1	Fe	1	0		0	0	0	0	0		0
103	150	0	0	0	cocina	1	Ma	1	0		0	0	0	0	0		0
132	182	0	0	0	domi	1	Fe	1	1	0	0	0	1	0	0		0
26	76	1	0	0	domi	1	Ma	0							0		0
26	431	1	0	0	domi	1	V	1	1	0	1	0	0	0	0		0
95	381	0	0	0	deposito	1	Fe	0							0		0
123	394	0	0	0	domi	1	Ma	1	0		0	0	0	0	1		1
95	207	0	0	0	deposito	1	Ma	0							1		1
81	478	0	1	22	deposito	1	III	1	0		0	0	0	0	0		0
26	68	1	0	0	domi	1	V	1	1	0	1	0	0	0	0		0
110	156	0	0	0	cocina	1	III	1	1	0	0	1	0	0	0		0
125	442	0	0	0	deposito	1	V	1	1	1	0	1	0	1	1		1
77	194	0	0	0	deposito	1	Ma	0							0		0
110	160	0	0	0	cocina	1	IV	1	1	0	0	1	0	0	0		0
110	447	0	0	0	cocina	1	Fe	1	1	0	0	1	0	0	0		0
26	90	1	0	0	domi	1	Ma	1	0		0	0	0	0	0		0
81	475	0	1	22	deposito	1	V	1	1	0	0	0	0	1	0		0
108	305	0	1	10	domi	1	III	1	0		0	0	0	0	0		0
103	353	0	0	0	cocina	1	V	0							0		0
110	251	0	0	0	cocina	1	Fe	1	0		0	0	0	0	1		1
125	406	0	0	0	deposito	1	Fe	1	0		0	0	0	0	0		0
81	469	0	1	22	deposito	1	V	1	1	0	0	0	0	1	0		0
123	393	0	0	0	domi	1	Fe	1	0		0	0	0	0	0		0
108	212	0	0	0	domi	1	Fe	1	0		0	0	0	0	0		0
95	383	0	0	0	deposito	1	Fe	0							0		0
132	437	0	0	0	domi	1	Fe	0							1		1
125	436	0	0	0	deposito	1	V	1	1	0	0	0	0	1	0		0
81	117	0	0	0	deposito	1	IV	1	1	0	0	0	0	1	0		0
81	294	0	1	10	deposito	1	Fe	1	1	1	0	0	1	1	0		0
1001	416	1	1	6	deposito	1	Fe	1	0		0	0	0	0	0		0
81	476	0	1	22	deposito	1	IV	1	0		0	0	0	0	0		0
26	73	1	0	0	domi	1	Fe	1	1	0	1	0	0	0	0		0
115	214	0	0	0	domi	1	Fe	1	0		0	0	0	0	0		0
110	161	0	0	0	cocina	1	IV	1	1	0	0	1	0	0	0		0
81	241	0	1	6	deposito	1	V	1	1	0	0	0	1	0	0		0
45	78	1	0	0	cocina	1	Ma	0							0		0
115	165	0	0	0	domi	1	Fe	0							0		0
26	75	1	0	0	domi	1	Ma	1	1	0	1	0	0	0	0		0
103	142	0	0	0	cocina	1	IV	1	0		0	0	0	0	0		0
123	167	0	0	0	domi	1	Fe	1	0		0	0	0	0	0	0	0
115	348	0	0	0	domi	1	V	0							0		0
115	424	0	0	0	domi	1	Fe	1	0		0	0	0	0	1		1
132	179	0	0	0	domi	1	III	1	1	0	1	0	0	0	0		0
115	308	0	1	10	domi	1	IV	1	1	1	1	0	1	0	0		0
26	72	1	0	0	domi	1	Fe	1	1	0	1	0	0	0	0		0
125	354	0	0	0	deposito	1	V	0							0		0
125	175	0	0	0	deposito	1	V	1	1	1	0	0	1	1	0		0
125	260	0	1	6	deposito	1	Fe	1	1	0	0	0	0	1	0		0
125	271	0	1	6	deposito	1	Ma	1	1	0	0	0	1	0	0		0
125	365	0	0	0	deposito	1	Ma	0							0		0
123	218	0	0	0	domi	1	Fe	0							1		1
81	243	0	1	6	deposito	1	V	1	1	0	0	0	1	0	0		0
103	391	0	0	0	cocina	1	Ma	1	0		0	0	0	0	0		0
125	178	0	0	0	deposito	1	V	1	1	1	0	0	1	1	0		0
103	148	0	0	0	cocina	1	V	1	1	0	0	1	0	0	0		0
1002	104	1	1	10	domi	1	IV	1	0		0	0	0	0	0		0
103	154	0	0	0	cocina	1	Ma	1	0		0	0	0	0	0		0
125	176	0	0	0	deposito	1	V	1	1	1	0	0	1	1
81	468	0	1	22	deposito	1	Fe	1	1	0	0	0	0	1	0		0
81	343	0	0	0	deposito	1	V	0							0		0
110	159	0	0	0	cocina	1	IV	1	1	0	0	1	0	0	0		0
125	420	0	0	0	deposito	1	Fe	1	0		0	0	0	0	0		0
125	317	0	1	10	deposito	1	Fe	1	1	1	0	0	1	1	0		0
132	347	0	0	0	domi	1	V	0							1		1
103	491	0	1	22	cocina	1	Ma	1	1	0	0	0	0	1	0		0
123	217	0	0	0	domi	1	Fe	0							1		1
125	327	0	1	10	deposito	1	Ma	1	1	1	0	0	1	1	0		0
125	221	0	0	0	deposito	1	IV	1	0		0	0	0	0	0		0
125	313	0	1	10	deposito	1	V	1	1	1	0	0	1	1	0		0
110	445	0	0	0	cocina	1	Fe	1	0		0	0	0	0	0		0
125	227	0	0	0	deposito	1	Ma	1	0		0	0	0	0	0		0
125	225	0	0	0	deposito	1	Fe	1	0		0	0	0	0	0		0
81	301	0	1	10	deposito	1	Ma	1	1	0	0	0	0	1	0		0
110	158	0	0	0	cocina	1	IV	1	1	0	0	1	0	0	0		0
110	421	0	0	0	cocina	1	Ma	1	0		0	0	0	0	0		0
132	228	0	0	0	domi	1	Fe	0							0		0
81	119	0	0	0	deposito	1	IV	1	1	0	0	0	0	1	0		0
125	177	0	0	0	deposito	1	V	1	1	1	0	0	1	1	0		0
16	65	1	0	0	domi	1	Ma	1	0		0	0	0	0	1		1
125	326	0	1	10	deposito	1	Ma	1	1	1	0	0	1	1	0		0
110	446	0	0	0	cocina	1	Fe	1	1	0	0	1	0	0	0		0
132	183	0	0	0	domi	1	Fe	0							0		0
81	246	0	1	6	deposito	1	V	1	1	0	0	0	0	1	0		0
16	27	1	0	0	domi	1	III	1	0		0	0	0	0	0		0
95	389	0	0	0	deposito	1	Ma	0							0		0
125	323	0	1	10	deposito	1	Fe	1	1	1	0	0	1	1	0		0
125	173	0	0	0	deposito	1	IV	1	1	0	0	0	0	1	0		0
125	267	0	1	6	deposito	1	Ma	1	1	1	0	0	1	1	0		0
125	324	0	1	10	deposito	1	Fe	1	1	1	0	0	1	1	0		0
125	256	0	1	6	deposito	1	Fe	1	1	0	0	0	1	0	0		0
81	472	0	1	22	deposito	1	V	1	1	0	0	0	0	1	0		0
108	249	0	0	0	domi	1	Ma	1	1	0	1	0	0	0	0		0
81	113	0	0	0	deposito	1	IV	1	1	0	0	0	0	1	0		0
125	311	0	1	10	deposito	1	V	1	1	1	0	0	1	1	0		0
125	226	0	0	0	deposito	1	Ma	1	0		0	0	0	0	0		0
81	380	0	0	0	deposito	1	Ma	0							0		0
81	298	0	1	10	deposito	1	Ma	1	0		0	0	0	0	0		0
125	275	0	1	6	deposito	1	V	1	1	0	0	0	0	1
26	423	1	0	0	domi	1	V	1	1	0	1	0	0	0	0		0
125	262	0	1	6	deposito	1	Ma	1	1	1	0	0	1	1	0		0
1002	103	1	0	0	domi	1	III	1	0		0	0	0	0	0		0
81	111	0	0	0	deposito	1	IV	1	1	1	0	0	1	1	0		0
125	276	0	1	6	deposito	1	V	1	1	0	0	0	0	1
108	307	0	1	10	domi	1	Ma	1	1	0	0	0	1	0	1		1
125	220	0	0	0	deposito	1	Ma	1	0		0	0	0	0	0		0
16	63	1	0	0	domi	1	Ma	1	1	0	1	0	0	0	1		1
1001	413	1	1	6	deposito	1	III	0							0		0
125	321	0	1	10	deposito	1	Fe	1	1	1	0	0	1	1	0		0
81	196	0	0	0	deposito	1	Ma	0							0		0
77	488	0	1	22	deposito	1	V	1	1	0	0	0	0	1	0		0
125	222	0	0	0	deposito	1	V	1	0		0	0	0	0	0		0
132	181	0	0	0	domi	1	Ma	1	0		0	0	0	0	0		0
81	248	0	1	6	deposito	1	Fe	1	1	1	0	0	1	1	0		0
123	281	0	1	6	domi	1	Fe	1	0		0	0	0	0
81	477	0	1	22	deposito	1	IV	1	0		0	0	0	0	0		0
63	81	1	0	0	deposito	1	Ma	0							1		1
1001	414	1	1	6	deposito	1	Fe	1	0		0	0	0	0	0		0
81	288	0	1	10	deposito	1	Fe	1	1	1	0	0	1	1	0		0
26	74	1	0	0	domi	1	Fe	1	1	0	1	0	0	0	0		0
125	274	0	1	6	deposito	1	V	1	0		0	0	0	0
95	388	0	0	0	deposito	1	Ma	0							0		0
16	58	1	0	0	domi	1	Fe	1	1	0	1	0	0	0	0		0
81	295	0	1	10	deposito	1	Ma	1	1	1	0	0	1	1	0		0
132	230	0	0	0	domi	1	Fe	0							1		1
26	479	1	1	22	domi	1	Ma	1	1	0	1	0	0	0	0		0
81	461	0	1	22	deposito	1	Ma	1	0		0	0	0	0	0		0
81	247	0	1	6	deposito	1	V	1	1	1	0	0	1	1	0		0
26	87	1	0	0	domi	1	Fe	1	1	0	1	0	0	0	0		0
63	55	1	0	0	deposito	1	Fe	0							0		0
115	369	0	0	0	domi	1	Ma	0							0		0
125	259	0	1	6	deposito	1	Fe	1	1	0	0	0	0	1	0		0
1000	401	0	0	0	domi	1	III	1	1	0	1	0	0	0	0		0
125	418	0	0	0	deposito	1	V	1	1	0	0	0	0	1	0		0
110	404	0	0	0	cocina	1	Fe	1	0		0	0	0	0	0		0
1002	102	1	0	0	domi	1	III	1	0		0	0	0	0	0		0
110	422	0	0	0	cocina	1	Fe	1	1	0	1	0	0	0	0		0
123	360	0	0	0	domi	1	III	0							0		0
26	100	1	1	10	domi	1	Fe	1	1	0	1	0	0	0	0		0
26	92	1	0	0	domi	1	Ma	1	0		0	0	0	0	0		0
125	316	0	1	10	deposito	1	Fe	1	1	1	0	0	1	1	0		0
110	405	0	0	0	cocina	1	Ma	1	0		0	0	0	0	0		0
115	164	0	0	0	domi	1	Fe	1	1	0	1	0	0	0	1		1
103	140	0	0	0	cocina	1	IV	1	0		0	0	0	0	0		0
1001	417	1	1	6	deposito	1	Ma	1	0		0	0	0	0	0		0
81	471	0	1	22	deposito	1	V	1	0		0	0	0	0	0		0
26	67	1	0	0	domi	1	IV	1	1	0	1	0	0	0	0		0
16	29	1	0	0	domi	1	IV	0							0		0
125	435	0	0	0	deposito	1	V	1	1	0	0	0	0	1	0		0
63	54	1	0	0	deposito	1	Fe	0							0		0
26	66	1	0	0	domi	1	IV	1	1	0	1	0	0	0	0		0
45	50	1	0	0	cocina	1	Ma	0							0		0
81	300	0	1	10	deposito	1	Ma	1	1	1	0	0	1	1	0		0
125	364	0	0	0	deposito	1	Fe	0							0		0
4	21	1	0	0	deposito	1	V	1	0		0	0	0	0	0		0
103	440	0	0	0	cocina	1	V	1	1	0	0	1	0	0	0		0
81	473	0	1	22	deposito	1	V	1	0		0	0	0	0	0		0
4	15	1	0	0	deposito	1	V	1	0		0	0	0	0	0		0
16	28	1	0	0	domi	1	IV	1	1	0	1	0	0	0	1		1
81	109	0	0	0	deposito	1	IV	1	1	0	0	0	0	1	0		0
125	328	0	1	10	deposito	1	Ma	1	1	0	0	0	0	1	0		0
45	49	1	0	0	cocina	1	Ma	1	0		0	0	0	0	0		0
125	255	0	1	6	deposito	1	Fe	1	1	0	0	0	0	1	0		0
95	130	0	0	0	deposito	1	Fe	1	0		0	0	0	0	0		0
4	22	1	0	0	deposito	1	V	1	0		0	0	0	0	0		0
81	237	0	1	6	deposito	1	IV	1	0		0	0	0	0	0		0
4	13	1	0	0	deposito	1	IV	1	0		0	0	0	0	0		0
81	110	0	0	0	deposito	1	IV	1	1	0	0	0	0	1
110	155	0	0	0	cocina	1	III	1	1	0	0	1	0	0	0		0
123	339	0	0	0	domi	1	Fe	0								1	1
81	379	0	0	0	deposito	1	Fe	0							0		0
81	198	0	0	0	deposito	1	Ma	0							0		0
26	481	1	1	22	domi	1	Fe	1	1	0	1	0	0	0	1		1
81	462	0	1	22	deposito	1	Ma	1	1	0	0	0	0	1	0		0
26	432	1	0	0	domi	1	IV	1	1	0	1	0	0	0	0		0
4	23	1	0	0	deposito	1	V	1	0		0	0	0	0	0		0
123	280	0	1	6	domi	1	Ma	1	0		0	0	0	0
103	352	0	0	0	cocina	1	V	0							0		0
115	309	0	1	10	domi	1	V	1	1	1	1	0	1	0	1		1
125	223	0	0	0	deposito	1	V	1	0		0	0	0	0	0		0
123	337	0	0	0	domi	1	Ma	0								1	1
16	30	1	0	0	domi	1	IV	0							1		1
125	312	0	1	10	deposito	1	V	1	1	1	0	0	1	1	0		0
26	483	1	1	22	domi	1	V	1	1	1	1	0	1	0	0		0
77	489	0	1	22	deposito	1	V	1	0		0	0	0	0	0		0
123	411	0	1	6	domi	1	Ma	1	0		0	0	0	0	0		0
95	131	0	0	0	deposito	1	Ma	1	0		0	0	0	0	0		0
26	71	1	0	0	domi	1	IV	1	1	0	1	0	0	0	0		0
81	242	0	1	6	deposito	1	V	1	1	1	0	0	1	1	0		0
103	139	0	0	0	cocina	1	IV	1	0		0	0	0	0	0		0
110	163	0	0	0	cocina	1	V	1	1	0	0	1	0	0	0		0
4	19	1	0	0	deposito	1	V	1	0		0	0	0	0	0		0
26	433	1	0	0	domi	1	Fe	1	1	0	1	0	0	0	1		1
16	400	1	0	0	domi	1	V	1	1	1	1	1	0	0	0		0
103	441	0	0	0	cocina	1	IV	1	1	0	0	1	0	0	0		0
123	219	0	0	0	domi	1	Fe	0							1		1
123	338	0	0	0	domi	1	Ma	0								1	1
125	257	0	1	6	deposito	1	Fe	1	1	1	0	0	1	1	0		0
4	17	1	0	0	deposito	1	V	1	0		0	0	0	0	0		0
11	26	1	0	0	deposito	1	IV	1	1	0	0	0	0	1	0		0
81	121	0	0	0	deposito	1	IV	1	1	0	0	0	0	1	0		0
103	209	0	0	0	cocina	1	Ma	0							0		0
63	101	1	1	10	deposito	1	Ma	1	0		0	0	0	0	0		0
16	59	1	0	0	domi	1	Fe	1	0		0	0	0	0	0		0
81	467	0	1	22	deposito	1	Fe	1	0		0	0	0	0	0		0
123	368	0	0	0	domi	1	Ma	0							1		1
103	208	0	0	0	cocina	1	Ma	1	0		0	0	0	0	0		0
103	210	0	0	0	cocina	1	Ma	0							0		0
125	395	0	0	0	deposito	1	Fe	1	0		0	0	0	0	1		1
26	70	1	0	0	domi	1	IV	1	1	0	1	0	0	0	1		1
125	419	0	0	0	deposito	1	Fe	1	0		0	0	0	0	0		0
26	85	1	1	6	domi	1	Ma	1	1	0	0	0	0	1	1		1
81	474	0	1	22	deposito	1	V	1	1	0	0	0	0	1	0		0
103	402	0	0	0	cocina	1	Fe	1	0		0	0	0	0	0		0
125	366	0	0	0	deposito	1	Ma	0							0		0
81	244	0	1	6	deposito	1	V	1	1	0	0	0	0	1	0		0
115	439	0	0	0	domi	1	V	0							0		0
26	86	1	0	0	domi	1	Fe	1	1	0	1	0	0	0	0		0
81	112	0	0	0	deposito	1	IV	1	1	0	0	0	0	1	0		0
103	135	0	0	0	cocina	1	Fe	1	0		0	0	0	0	0		0
110	162	0	0	0	cocina	1	V	1	1	0	0	1	0	0	0		0
125	315	0	1	10	deposito	1	Fe	1	1	1	0	0	1	1	0		0
103	396	0	0	0	cocina	1	Ma	1	0		0	0	0	0	0		0
103	136	0	0	0	cocina	1	Fe	1	0		0	0	0	0	0		0
125	253	0	1	6	deposito	1	V	1	1	1	0	0	1	1	0		0
103	144	0	0	0	cocina	1	V	1	0		0	0	0	0	0		0
26	429	1	0	0	domi	1	V	1	1	0	1	0	0	0	0		0
125	277	0	1	6	deposito	1	V	1	1	0	0	0	0	1
81	114	0	0	0	deposito	1	IV	1	1	1	0	0	1	1	0		0
26	482	1	1	22	domi	1	Fe	1	1	0	1	0	0	0	0		0
125	270	0	1	6	deposito	1	Ma	1	1	1	0	0	1	1	0		0
4	14	1	0	0	deposito	1	IV	1	0		0	0	0	0	0		0
16	57	1	0	0	domi	1	IV	1	0		0	0	0	0	1		1
108	250	0	0	0	domi	1	Ma	1	0		0	0	0	0	1		1
81	238	0	1	6	deposito	1	IV	1	0		0	0	0	0	0		0
132	438	0	0	0	domi	1	Fe	0							1		1
125	224	0	0	0	deposito	1	V	1	1	0	0	0	0	1	0		0
81	293	0	1	10	deposito	1	Fe	1	1	1	0	0	1	1	0		0
103	350	0	0	0	cocina	1	Ma	0							0		0
95	385	0	0	0	deposito	1	Fe	0							0		0
26	434	1	0	0	domi	1	Ma	1	1	0	1	0	0	0	1		1
95	382	0	0	0	deposito	1	Fe	0							0		0
132	426	0	0	0	domi	1	Fe	1	0		0	0	0	0	1		1
11	25	1	0	0	deposito	1	IV	1	1	0	0	0	0	1	0		0
26	91	1	0	0	domi	1	Ma	1	1	0	1	0	0	0	0		0
95	367	0	0	0	deposito	1	Ma	0							0		0
81	297	0	1	10	deposito	1	Ma	1	1	0	0	0	0	1	0		0
125	329	0	1	10	deposito	1	Ma	1	1	1	0	0	1	1	0		0
95	129	0	0	0	deposito	1	Ma	1	0		0	0	0	0	0		0
4	18	1	0	0	deposito	1	V	1	0		0	0	0	0	0		0
103	211	0	0	0	cocina	1	Ma	0							0		0
125	443	0	0	0	deposito	1	Ma	1	1	1	0	1	0	1	1		1
26	460	1	1	22	domi	1	Fe	1	1	0	1	0	0	0	0		0
81	464	0	1	22	deposito	1	Ma	1	1	0	0	0	0	1	0		0
81	470	0	1	22	deposito	1	V	1	1	0	0	0	0	1	0		0
81	197	0	0	0	deposito	1	Ma	0							0		0
103	138	0	0	0	cocina	1	IV	1	0		0	0	0	0	0		0
81	465	0	1	22	deposito	1	Ma	1	0		0	0	0	0	0		0
26	480	1	1	22	domi	1	Fe	1	1	0	1	0	0	0	0		0
77	192	0	0	0	deposito	1	V	1	1	0	0	0	0	1	0		0
16	64	1	0	0	domi	1	Ma	1	1	0	1	0	0	0	1		1
123	169	0	0	0	domi	1	IV	1	1	0	1	0	0	0	0		0
81	296	0	1	10	deposito	1	Ma	1	1	1	0	0	1	1	0		0
77	236	0	1	6	deposito	1	Fe	1	1	0	0	0	0	1	0		0
103	351	0	0	0	cocina	1	Ma	0							0		0
81	120	0	0	0	deposito	1	IV	1	0		0	0	0	0	0		0
103	149	0	0	0	cocina	1	Ma	1	0		0	0	0	0	0		0
81	290	0	1	10	deposito	1	Fe	1	1	1	0	0	1	1	0		0
123	272	0	1	6	domi	1	Fe	1	1	0	0	0	1	0	1		1
81	286	0	1	10	deposito	1	V	1	1	0	0	0	0	1	0		0
81	303	0	1	10	deposito	1	Ma	1	1	1	0	0	1	1	0		0
81	302	0	1	10	deposito	1	Ma	1	1	1	0	0	1	1	0		0
95	386	0	0	0	deposito	1	Ma	0							0		0
81	299	0	1	10	deposito	1	Ma	1	1	0	0	0	0	1	0		0
125	172	0	0	0	deposito	1	IV	1	0		0	0	0	0	0		0
81	128	0	0	0	deposito	1	Ma	1	0		0	0	0	0	0		0
81	289	0	1	10	deposito	1	Fe	1	1	1	0	0	1	1	0		0
123	361	0	0	0	domi	1	II	0							0		0
95	387	0	0	0	deposito	1	Ma	0							0		0
26	427	1	0	0	domi	1	V	1	1	0	1	0	0	0	0		0
16	61	1	0	0	domi	1	Fe	1	0		0	0	0	0	0		0
81	127	0	0	0	deposito	1	V	1	1	1	0	1	0	1	0		0
81	195	0	0	0	deposito	1	Ma	0							0		0
81	341	0	0	0	deposito	1	V	0							0		0
103	151	0	0	0	cocina	1	Ma	1	0		0	0	0	0	0		0
125	318	0	1	10	deposito	1	Fe	1	1	1	0	0	1	1	0		0
81	342	0	0	0	deposito	1	V	0							0		0
16	62	1	0	0	domi	1	Ma	1	1	0	1	0	0	0	1		1
81	287	0	1	10	deposito	1	Fe	1	1	0	0	0	0	1	0		0
81	199	0	0	0	deposito	1	Fe	0							0		0
123	168	0	0	0	domi	1	IV	1	1	0	1	0	0	0	1		1
125	174	0	0	0	deposito	1	IV	1	1	1	0	0	1	1	0		0
81	291	0	1	10	deposito	1	Fe	1	1	0	0	0	0	1	0		0
108	336	0	0	0	domi	1	Fe	0								1	1
81	116	0	0	0	deposito	1	IV	1	1	0	0	0	0	1	0		0
81	118	0	0	0	deposito	1	IV	1	1	1	0	0	1	1	0		0
103	147	0	0	0	cocina	1	V	1	0		0	0	0	0	0		0
125	278	0	1	6	deposito	1	V	1	1	0	0	0	0	1
103	143	0	0	0	cocina	1	IV	1	0		0	0	0	0	0		0
81	122	0	0	0	deposito	1	IV	1	1	0	0	0	0	1	0		0
125	322	0	1	10	deposito	1	Fe	1	1	1	0	0	1	1	0		0
81	126	0	0	0	deposito	1	IV	1	1	0	0	0	0	1	0		0
81	125	0	0	0	deposito	1	IV	1	1	0	0	0	0	1	0		0
95	384	0	0	0	deposito	1	Fe	0							0		0
26	69	1	0	0	domi	1	V	1	1	0	1	0	0	0	0		0
81	123	0	0	0	deposito	1	IV	1	1	0	0	0	0	1	0		0
81	304	0	1	10	deposito	1	Ma	1	1	0	0	0	0	1	0		0
125	265	0	1	6	deposito	1	Ma	1	1	1	0	0	1	1	0		0
125	269	0	1	6	deposito	1	Ma	1	1	1	0	0	1	1	0		0
77	490	0	1	22	deposito	1	IV	1	0		0	0	0	0	0		0
4	16	1	0	0	deposito	1	V	1	0		0	0	0	0	0		0
4	20	1	0	0	deposito	1	V	1	0		0	0	0	0	0		0
77	193	0	0	0	deposito	1	Ma	0							0		0
125	320	0	1	10	deposito	1	Fe	1	1	1	0	0	1	1	0		0
26	88	1	0	0	domi	1	Fe	1	1	0	1	0	0	0	0		0
132	425	0	0	0	domi	1	Ma	1	0		0	0	0	0	1		1

## Sheet: index
Bloodmeal_infection_data	Explanation
id_site	site level identification
id_insect	individual insect identification
treatgroup	treatment group, assigned to house level; 0, control; 1, fluralaner
prepost	preintervention/postintervention contrast for blood-feeding and infection: 0, pretreatment, includes 0-1 mpt; 1 posttreatment, 6-22 mpt
mpt4	months posttreatment, four levels: 0, 0-1 mpt; 6, 6 mpt; 10, 10 mpt; 22, 22 mpt
ecotope	type of ecotope by categories
ecotclose	ecotope divided in two levels, adjacent to domiciles or not: 0, chicken coops and other habitats with chickens; 1, domicile, kitchen and storeroom
stage	bug stage: III, third instar; IV, fourth instar; V, fifth instar; Ma, males; Fe, females
tested	tested by ELISA (1 yes, 0 no)
react	reactive by ELISA (1, yes; 0, no; blank, not tested)
mixed	mixed blood meal (1, yes; 0, no; blank, not tested or not reactive)
human	human bloodmeal (0, negative; 1, positive; blank, not tested)
dog	dog bloodmeal (0, negative; 1, positive; blank, not tested)
cat	cat bloodmeal (0, negative; 1, positive; blank, not tested)
chicken	chicken bloodmeal (0, negative; 1, positive; blank, not tested)
inf_pcr	bug infection determined by PCR (0, negative; 1, positive; blank, not tested)
inf_mo	bug infection determined by optical microscopy (OM) (0, negative; 1, positive; blank, not tested)
inf_comp	composite result for bug infection determined by PCR or OM (0, negative; 1, positive; blank, not tested)
Infestation_data	Explanation
id_site	site level identification
mpt	months posttreatment, five levels: 0, 0 mpt; 1, 1 mpt; 6, 6 mpt; 10, 10 mpt; 22, 22 mpt
treatgroup	treatment group, assigned to house level; 0, control; 1, fluralaner
ecotope	type of ecotope by categories
ecotclose	ecotope divided in two levels, adjacent to domiciles or not: 0, chicken coops and other habitats with chickens; 1, domicile, kitchen and storeroom
abundance	number of T. infestans collected by timed-manual searches per unit effort
infest	status of site infestation with Triatoma infestans by timed-manual searches. 0: non-infested; 1: infested; blank: not inspected
housenotif	status of house infestation with Triatoma infestans according to householder bug notification. 0: non-infested; 1: infested; blank: no data
housecollect	status of house infestation with Triatoma infestans according to householder bug collection.0: non-infested; 1: infested; blank: no data
dvi_prepost	infected-bug abundance per unit effort: for 0-1 mpt includes data pooled at 0 mpt; for other mpt values, includes separate data for 6, 10 and 22 mpt
